# Supplementary material for: Vesicular Transport Mediated by Endoplasmic Reticulum Stress Sensor BBF2H7 Orchestrates Melanin Production During Melanogenesis
Source: Int J Mol Sci. 2026 Jan 3;27(1):501. doi: 10.3390/ijms27010501 (PMC12786941; doi:10.3390/ijms27010501)
Supplement: Supplementary file 1 [file ijms-27-00501-s001.zip]

Archive with 2 entries (2 files):
- ijms-4029173-Supplemental Figures-final.pdf
- ijms-4029173-Supplementary Legend-final.pdf
